# Supplementary material for: Physicochemical Rationale of Matrix Effects Involved in the Response of Hydrogel-Embedded Luminescent Metal Biosensors
Source: Biosensors (Basel). 2024 Nov 13;14(11):552. doi: 10.3390/bios14110552 (PMC11591670; doi:10.3390/bios14110552)
Supplement: Supplementary file 1 [file biosensors-14-00552-s001.zip]

Archive with 1 entries (1 files):
- biosensors-3262894-supplementary.pdf
